# Supplementary material for: Centromere-Specific Single-Copy Sequences of Secale Species
Source: Plants (Basel). 2022 Aug 15;11(16):2117. doi: 10.3390/plants11162117 (PMC9414614; doi:10.3390/plants11162117)
Supplement: Supplementary file 1 [file plants-11-02117-s001.zip]

Archive with 1 entries (1 files):
- plants-1855698-supplymentary.pdf
